# Supplementary material for: Epizootic shell disease induces systemic transcriptomic shifts in Homarus americanus, characterized by increased shell degradation and impaired energy metabolism across tissues
Source: Front Physiol. 2025 Aug 1;16:1642696. doi: 10.3389/fphys.2025.1642696 (PMC12355661; doi:10.3389/fphys.2025.1642696)
Supplement: Supplementary file 1 [file Table2.xlsx]

## Sheet: Sheet1
	Table S2. RNA-seq read quality and mapping statistics
	Group	FASTQ	Sample name	Run format	Max Read Length(bp)	Trimmed Reads	Mapped Reads	Mapping Rates(%)	Express gene	Unexpress gene
	Testis	R52	D_Testis_28	151X2	150	22005822	15726757	0.7147	17224	9638
		R56	D_Testis_29	151X2	150	18387113	13574383	0.7383	17099	9763
		R68	D_Testis_32	151X2	150	17142890	11645804	0.6793	16807	10055
		R72	D_Testis_33	151X2	150	21442473	16435083	0.7665	17233	9629
		R80	H_Testis_41	151X2	150	23412290	16031185	0.6847	17169	9693
		R84	H_Testis_42	151X2	150	19033331	13903209	0.7305	17233	9629
		R88	H_Testis_43	151X2	150	24886608	19375143	0.7785	17528	9334
		R92	H_Testis_44	151X2	150	25341173	19469346	0.7683	17354	9508
		R96	H_Testis_45	151X2	150	24582965	18079955	0.7355	17249	9613
		SJ-2	D_Testis_19	151X2	150	23178435	15320723	0.661	17683	9179
		SJ-7	H_Testis_21	151X2	150	26189600	20201461	0.7714	18402	8460
		SJ-17	D_Testis_25	151X2	150	29649367	19463102	0.6564	17744	9118
	Intestine	R50	D_Intestine_28	151X2	150	22127301	15042265	0.6798	14393	12469
		R54	D_Intestine_29	151X2	150	23886053	16198859	0.6782	14646	12216
		R58	D_Intestine_30	151X2	150	17789445	12040858	0.6769	14453	12409
		R62	D_Intestine_31	151X2	150	27301224	18554321	0.6796	15161	11701
		R74	H_Intestine_35	151X2	150	23498461	17244316	0.7338	15008	11854
		R86	H_Intestine_43	151X2	150	23911329	17126953	0.7163	14572	12290
		R90	H_Intestine_44	151X2	150	23683128	16927642	0.7148	15356	11506
		SJ-3	D_Intestine_19	151X2	150	24322371	17836527	0.7333	16006	10856
		SJ-8	H_Intestine_21	151X2	150	27293403	18801476	0.6889	15942	10920
		SJ-13	D_Intestine_23	151X2	150	21651127	16156779	0.7462	15655	11207
		SJ-18	D_Intestine_25	151X2	150	30542763	22723257	0.744	16115	10747
		SJ-23	H_Intestine_26	151X2	150	32170072	22913423	0.7123	15669	11193
		SJ-28	H_Intestine_27	151X2	150	30789337	21735646	0.7059	16025	10837
		SJ-33	D_Intestine_24	151X2	150	35661987	25618678	0.7184	16067	10795
	Hepatopancreases	R53	D_HP_29	151X2	150	20234526	13860040	0.685	14121	12741
		R77	H_HP_41	151X2	150	24843108	17781199	0.7157	14486	12376
		R85	H_HP_43	151X2	150	26796585	18500332	0.6904	14369	12493
		R89	H_HP_44	151X2	150	24393931	17543722	0.7192	14425	12437
		SJ-1	D_HP_19	151X2	150	25920907	18231535	0.7034	15338	11524
		SJ-11	D_HP_23	151X2	150	26723869	19366226	0.7247	15267	11595
		SJ-16	D_HP_25	151X2	150	27947239	19729567	0.706	15114	11748
		SJ-21	H_HP_26	151X2	150	33209786	23324538	0.7023	15237	11625
		SJ-26	H_HP_27	151X2	150	14937189	10241222	0.6856	14765	12097
		SJ-31	D_HP_24	151X2	150	29521635	21630077	0.7327	15365	11497
	Green Gland	R43	H_GG_21	151X2	150	26678789	20121804	0.7542	15282	11580
		R44	D_GG_23	151X2	150	23732078	17989646	0.758	14902	11960
		R45	D_GG_25	151X2	150	34245723	25156897	0.7346	15489	11373
		R46	H_GG_26	151X2	150	30602972	20377490	0.6659	15008	11854
		R47	H_GG_27	151X2	150	31488397	22509849	0.7149	14893	11969
		R48	D_GG_24	151X2	150	36087457	25336000	0.7021	15399	11463
		R51	D_GG_28	151X2	150	18943228	14552395	0.7682	14631	12231
		R55	D_GG_29	151X2	150	25444378	19427713	0.7635	15176	11686
		R59	D_GG_30	151X2	150	26543629	18627516	0.7018	14976	11886
		R63	D_GG_31	151X2	150	18575191	13426624	0.7228	14211	12651
		R71	D_GG_33	151X2	150	20191488	15176804	0.7516	14388	12474
		R75	H_GG_35	151X2	150	21178407	16551852	0.7815	14987	11875
		R79	H_GG_41	151X2	150	21398661	16114842	0.7531	14646	12216
		R83	H_GG_42	151X2	150	23005355	17552276	0.763	14989	11873
		R87	H_GG_43	151X2	150	22631068	17568343	0.7763	14849	12013
		R91	H_GG_44	151X2	150	27455408	21083957	0.7679	15089	11773
		R95	H_GG_45	151X2	150	19749950	14478483	0.7331	14334	12528
