# Supplementary material for: Epizootic shell disease induces systemic transcriptomic shifts in Homarus americanus, characterized by increased shell degradation and impaired energy metabolism across tissues
Source: Front Physiol. 2025 Aug 1;16:1642696. doi: 10.3389/fphys.2025.1642696 (PMC12355661; doi:10.3389/fphys.2025.1642696)
Supplement: Supplementary file 2 [file Table3.xlsx]

## Sheet: Sheet1
	Table S3. Gene Ontology (GO) enrichment analysis of differentially expressed genes (DEGs) in the testis
	Pathway	Gene ID	Description	Log2FoldChange
	iron ion binding (GO:0005506)	LOC121853542	cysteine dioxygenase type 1-like	1.30011
		LOC121855181	cytochrome P450 2L1-like, transcript variant X3	1.62275
		LOC121856899	cytochrome P450 6k1-like, transcript variant X2	2.32692
		LOC121859498	soma ferritin-like, transcript variant X3	2.18176
		LOC121860531	cytochrome P450 6k1-like, transcript variant X1	2.19967
		LOC121866170	iron-sulfur cluster assembly scaffold protein IscU-like	1.09954
		LOC121867537	ferritin-like	1.36829
		LOC121876801	delta(7)-sterol 5(6)-desaturase erg32-like	1.37512
		LOC121880231	cytochrome P450 6B1-like	3.04237
	chitin binding (GO:0008061)	LOC121854211	acidic mammalian chitinase-like	2.11771
		LOC121855571	uncharacterized LOC121855571	1.47748
		LOC121860919	chitinase-3-like protein 1	1.17187
		LOC121860928	acidic mammalian chitinase-like	1.29448
		LOC121866194	uncharacterized LOC121866194	2.35068
		LOC121868630	acidic mammalian chitinase-like	1.32017
		LOC121868631	acidic mammalian chitinase-like	1.26492
		LOC121872522	uncharacterized LOC121872522	1.75662
		LOC121878393	probable chitinase 2	1.81455
		LOC121879427	uncharacterized LOC121879427	1.75616
		LOC121879436	uncharacterized LOC121879436	1.45587
		LOC121879448	uncharacterized LOC121879448	1.77741
		LOC121879461	uncharacterized LOC121879461	1.75072
	oxidoreductase activity (GO:0016491)	LOC121853542	cysteine dioxygenase type 1-like	1.30011
		LOC121855181	cytochrome P450 2L1-like, transcript variant X3	1.62275
		LOC121856263	sphingolipid delta(4)-desaturase DES1-like	1.26041
		LOC121856899	cytochrome P450 6k1-like, transcript variant X2	2.32692
		LOC121858231	glutathione peroxidase-like	1.12369
		LOC121858234	type I iodothyronine deiodinase-like, transcript variant X5	1.4433
		LOC121858740	short-chain dehydrogenase/reductase family 9C member 7-like	1.20187
		LOC121860531	cytochrome P450 6k1-like, transcript variant X1	2.19967
		LOC121860929	tryptophan 2,3-dioxygenase-like	2.01984
		LOC121862863	pseudohemocyanin-1	3.19497
		LOC121863058	laccase-like	1.53899
		LOC121867543	gamma-interferon-inducible lysosomal thiol reductase-like	1.53467
		LOC121867903	uncharacterized LOC121867903, transcript variant X3	1.84463
		LOC121868052	GILT-like protein 1	1.48981
		LOC121868183	dihydropyrimidine dehydrogenase [NADP(+)]-like	1.03874
		LOC121871099	thioredoxin-2-like	1.17206
		LOC121876801	delta(7)-sterol 5(6)-desaturase erg32-like	1.37512
		LOC121877065	gamma-butyrobetaine dioxygenase-like, transcript variant X2	1.47047
		LOC121880231	cytochrome P450 6B1-like	3.04237
	carbon-sulfur lyase activity (GO:0016846)	LOC121853084	centromere protein V-like, transcript variant X4	1.04353
		LOC121853086	centromere protein V-like	1.37565
	hydrolase activity, hydrolyzing O-glycosyl compound (GO:0004553)	LOC121860919	chitinase-3-like protein 1	1.17187
		LOC121860928	acidic mammalian chitinase-like	1.29448
		LOC121868630	acidic mammalian chitinase-like	1.32017
		LOC121869389	sucrase-isomaltase, intestinal-like	2.8652
		LOC121878393	probable chitinase 2	1.81455
		LOC121879140	lysozyme-like, transcript variant X1	2.44099
	proteolysis (GO:0006508)	LOC121853427	carboxypeptidase B-like, transcript variant X2	1.86999
		LOC121855997	melanization protease 1-like	1.39672
		LOC121855999	melanization protease 1-like, transcript variant X2	1.308
		LOC121856923	digestive cysteine proteinase 3-like	1.56249
		LOC121856988	digestive cysteine proteinase 1	1.82517
		LOC121857030	digestive cysteine proteinase 1-like, transcript variant X1	1.53252
		LOC121857031	digestive cysteine proteinase 1-like	1.61708
		LOC121857032	digestive cysteine proteinase 2	1.7606
		LOC121857033	digestive cysteine proteinase 1	2.03414
		LOC121857034	digestive cysteine proteinase 1	1.82718
		LOC121858694	carboxypeptidase B-like, transcript variant X2	1.40795
		LOC121859618	tryptase-2-like	1.52407
		LOC121862527	zinc metalloproteinase nas-7-like	1.87467
		LOC121863111	zinc metalloproteinase nas-4-like	1.66868
		LOC121863395	dipeptidyl peptidase 1-like, transcript variant X1	1.67655
		LOC121868527	trypsin-1-like	1.58831
		LOC121870352	trypsin-1-like	1.32803
		LOC121870457	lysosomal aspartic protease-like	1.28942
		LOC121872223	procathepsin L-like	1.75717
	extracellular region (GO:0005576)	LOC121854104	alpha-2-macroglobulin-P-like	2.04263
		LOC121855571	uncharacterized LOC121855571	1.47748
		LOC121856825	uncharacterized LOC121856825, transcript variant X1	1.96578
		LOC121859911	serum amyloid A-5 protein-like, transcript variant X1	2.24048
		LOC121859913	serum amyloid A-5 protein-like	1.22386
		LOC121860919	chitinase-3-like protein 1	1.17187
		LOC121860928	acidic mammalian chitinase-like	1.29448
		LOC121866194	uncharacterized LOC121866194	2.35068
		LOC121868630	acidic mammalian chitinase-like	1.32017
		LOC121871437	single insulin-like growth factor-binding domain protein-2	1.10529
		LOC121872522	uncharacterized LOC121872522	1.75662
		LOC121875162	uncharacterized LOC121875162	6.67977
		LOC121875163	whey acidic protein-like	5.14413
		LOC121879427	uncharacterized LOC121879427	1.75616
		LOC121879436	uncharacterized LOC121879436	1.45587
		LOC121879448	uncharacterized LOC121879448	1.77741
		LOC121879461	uncharacterized LOC121879461	1.75072
	Arp2/3 protein complex (GO:0005885)	LOC121857472	actin-related protein 2/3 complex subunit 1A-like, transcript variant X5	1.32316
		LOC121874790	actin-related protein 2/3 complex subunit 1A-like, transcript variant X2	1.14375
		LOC121874954	actin-related protein 2/3 complex subunit 1A-like, transcript variant X1	2.18371
	DNA damage sensor activity (GO:0140612)	LOC121853119	mutS protein homolog 4-like	-1.32922
		LOC121871690	meiotic recombination protein DMC1/LIM15 homolog	-1.02982
	acetyl-CoA transmembrane transporter activity (GO:0008521)	LOC121868265	acetyl-coenzyme A transporter 1-like	-1.01796
