# Supplementary material for: Epizootic shell disease induces systemic transcriptomic shifts in Homarus americanus, characterized by increased shell degradation and impaired energy metabolism across tissues
Source: Front Physiol. 2025 Aug 1;16:1642696. doi: 10.3389/fphys.2025.1642696 (PMC12355661; doi:10.3389/fphys.2025.1642696)
Supplement: Supplementary file 3 [file Table6.xlsx]

## Sheet: Sheet1
	Table S6. Gene Ontology (GO) enrichment analysis of differentially expressed genes (DEGs) in the green gland
	Pathway	Gene name	Description	Log2FoldChange
	spermine synthase activity (GO:0016768)	LOC121860889	spermine synthase-like	1.22842
	ATP-dependent protein folding chaperone (GO:0140662)	LOC121855754	heat shock 70 kDa protein 1-like	-1.78486
		LOC121855757	heat shock 70 kDa protein-like	-1.79943
		LOC121870242	heat shock 70 kDa protein cognate 4-like	-2.11867
	monooxygenase activity (GO:0004497)	LOC121872189	cytochrome P450 2L1-like	-2.8276
		LOC121876874	cytochrome P450 2L1-like	-1.62736
		LOC121878766	cytochrome P450 4C1-like, transcript variant X2	-1.37487
	carboxy-lyase activity (GO:0016831)	LOC121856581	cysteine sulfinic acid decarboxylase-like, transcript variant X2	-1.78915
		LOC121879005	phosphoenolpyruvate carboxykinase, cytosolic [GTP]-like	-1.7355
	heme binding (GO:0020037)	LOC121872189	cytochrome P450 2L1-like	-2.8276
		LOC121876874	cytochrome P450 2L1-like	-1.62736
		LOC121878766	cytochrome P450 4C1-like, transcript variant X2	-1.37487
	transmembrane transporter activity (GO:0022857)	LOC121862980	organic cation transporter protein-like	-1.60287
		LOC121863008	organic cation transporter protein-like	-2.65976
		LOC121863009	organic cation transporter protein-like	-1.3828
		LOC121868981	organic cation transporter protein-like	-4.58923
		LOC121872289	organic cation transporter protein-like	-1.54239
		LOC121872829	sialin-like	-1.72146
		LOC121876022	putative inorganic phosphate cotransporter, transcript variant X3	-2.59018
		LOC121878978	carcinine transporter-like	-1.69713
		LOC121879014	organic cation transporter 1-like	-1.76082
	iron ion binding (GO:0005506)	LOC121872189	cytochrome P450 2L1-like	-2.8276
		LOC121876874	cytochrome P450 2L1-like	-1.62736
		LOC121878766	cytochrome P450 4C1-like, transcript variant X2	-1.37487
	oxidoreductase activity, acting on paired donors, with incorporation or reduction of molecular oxygen (GO:0016705)	LOC121872189	cytochrome P450 2L1-like	-2.8276
		LOC121876874	cytochrome P450 2L1-like	-1.62736
		LOC121878766	cytochrome P450 4C1-like, transcript variant X2	-1.37487
	transmembrane transport (GO:0022857)	LOC121862980	organic cation transporter protein-like	-1.60287
		LOC121863008	organic cation transporter protein-like	-2.65976
		LOC121863009	organic cation transporter protein-like	-1.3828
		LOC121868981	organic cation transporter protein-like	-4.58923
		LOC121869218	UDP-xylose and UDP-N-acetylglucosamine transporter-like	-1.60212
		LOC121872289	organic cation transporter protein-like	-1.54239
		LOC121872829	sialin-like	-1.72146
		LOC121876022	putative inorganic phosphate cotransporter, transcript variant X3	-2.59018
		LOC121878978	carcinine transporter-like	-1.69713
		LOC121879014	organic cation transporter 1-like	-1.76082
