# Supplementary material for: Epizootic shell disease induces systemic transcriptomic shifts in Homarus americanus, characterized by increased shell degradation and impaired energy metabolism across tissues
Source: Front Physiol. 2025 Aug 1;16:1642696. doi: 10.3389/fphys.2025.1642696 (PMC12355661; doi:10.3389/fphys.2025.1642696)
Supplement: Supplementary file 4 [file Table4.xlsx]

## Sheet: Sheet1
	Table S4. Gene Ontology (GO) enrichment analysis of differentially expressed genes (DEGs) in the intestine
	Pathway	Gene ID	Description	Log2FoldChange
	serine hydrolase activity (GO:0017171)	LOC121859158	venom protease-like	1.45612
		LOC121863207	venom protease-like, transcript variant X1	2.16252
		LOC121863748	CLIP domain-containing serine protease B9-like, transcript variant X2	1.04166
		LOC121867553	coagulation factor X-like, transcript variant X1	1.33248
		LOC121871211	serine protease easter-like	1.12808
	glutamate synthase activity (GO:0015930)	LOC121879794	glutamate synthase [NADH]-like, transcript variant X3	1.02961
	hexokinase activity (GO:0004396)	LOC121859499	hexokinase type 2-like, transcript variant X4	1.07592
	octopamine receptor activity (GO:0004989)	LOC121869956	tyramine/octopamine receptor-like, transcript variant X2	1.46904
	glucose binding (GO:0005536)	LOC121859499	hexokinase type 2-like, transcript variant X4	1.07592
	oxidoreductase activity, acting on the CH-NH2 group of donors, NAD or NADP as acceptor (GO:0016639)	LOC121879794	glutamate synthase [NADH]-like, transcript variant X3	1.02961
	peptide-methionine (R)-S-oxide reductase activity (GO:0033743)	LOC121855065	methionine-R-sulfoxide reductase B1-like, transcript variant X1	1.66232
	ATPase-coupled transmembrane transporter activity (GO:0042626)	LOC121859525	ATP-binding cassette sub-family C member 4-like, transcript variant X5	1.69239
		LOC121874869	V-type proton ATPase 116 kDa subunit a1-like	1.15079
	phosphoenolpyruvate carboxykinase activity (GO:0004611)	LOC121879005	phosphoenolpyruvate carboxykinase, cytosolic [GTP]-like	-1.69317
		LOC121879006	phosphoenolpyruvate carboxykinase, cytosolic [GTP]-like	-1.58827
		LOC121879007	phosphoenolpyruvate carboxykinase, cytosolic [GTP]-like, transcript variant X1	-1.07759
	oxidoreductase activity (GO:0016491)	LOC121860451	NADPH:adrenodoxin oxidoreductase, mitochondrial-like	-1.06919
		LOC121865918	cytochrome P450 6k1-like	-1.46075
		LOC121866482	NADPH--cytochrome P450 reductase-like, transcript variant X2	-1.06179
		LOC121877068	gamma-butyrobetaine dioxygenase-like	-1.33683
		LOC121877069	gamma-butyrobetaine dioxygenase-like, transcript variant X1	-1.11254
		LOC121878761	cytochrome P450 3A6-like, transcript variant X2	-2.54357
		LOC121880228	cytochrome P450 6k1-like	-3.01615
	heme binding (GO:0020037)	LOC121865918	serine protease easter-like	-1.46075
		LOC121878761	cytochrome P450 3A6-like, transcript variant X2	-2.54357
		LOC121880228	cytochrome P450 6k1-like	-3.01615
	GTP binding (GO:0005525)	LOC121871476	tubulin alpha chain-like	-1.75301
		LOC121879005	phosphoenolpyruvate carboxykinase, cytosolic [GTP]-like	-1.69317
		LOC121879006	phosphoenolpyruvate carboxykinase, cytosolic [GTP]-like	-1.58827
		LOC121879007	phosphoenolpyruvate carboxykinase, cytosolic [GTP]-like, transcript variant X1	-1.07759
	iron ion binding (GO:0005506)	LOC121865918	cytochrome P450 6k1-like	-1.46075
		LOC121878761	cytochrome P450 3A6-like, transcript variant X2	-2.54357
		LOC121880228	cytochrome P450 6k1-like	-3.01615
	NADPH-hemoprotein reductase activity (GO:0003958)	LOC121866482	NADPH--cytochrome P450 reductase-like, transcript variant X2	-1.06179
	monosaccharide biosynthetic process (GO:0046364)	LOC121879005	phosphoenolpyruvate carboxykinase, cytosolic [GTP]-like	-1.69317
		LOC121879006	phosphoenolpyruvate carboxykinase, cytosolic [GTP]-like	-1.58827
		LOC121879007	phosphoenolpyruvate carboxykinase, cytosolic [GTP]-like, transcript variant X1	-1.07759
	P450-containing electron transport chain (GO:0140647)	LOC121858280	adrenodoxin-like, transcript variant X2	-1.05888
