# Supplementary material for: Epizootic shell disease induces systemic transcriptomic shifts in Homarus americanus, characterized by increased shell degradation and impaired energy metabolism across tissues
Source: Front Physiol. 2025 Aug 1;16:1642696. doi: 10.3389/fphys.2025.1642696 (PMC12355661; doi:10.3389/fphys.2025.1642696)
Supplement: Supplementary file 5 [file Table1.xlsx]

## Sheet: Sample information
SampleName	Health status	Body site	Animal ID	Weight (g)	Length (cm)	Location	New_label
SJ2	Diseased	Testis	19	695	26	50 miles south of Montauk	D_Testis_19
SJ3	Diseased	Intestine	19				D_Intestine_19
SJ1	Diseased	HP	19				D_HP_19
SJ7	Healthy	Testis	21	763.5	26	50 miles south of Montauk	H_Testis_21
SJ8	Healthy	Intestine	21				H_Intestine_21
R43	Healthy	GG	21				H_GG_21
SJ13	Diseased	Intestine	23	564.9	26	50 miles south of Montauk	D_Intestine_23
SJ11	Diseased	HP	23				D_HP_23
R44	Diseased	GG	23				D_GG_23
SJ32	Diseased	Testis	24	540.5	24	50 miles south of Montauk	D_Testis_24
SJ33	Diseased	Intestine	24				D_Intestine_24
SJ31	Diseased	HP	24				D_HP_24
R48	Diseased	GG	24				D_GG_24
SJ17	Diseased	Testis	25	592.6	26	50 miles south of Montauk	D_Testis_25
SJ18	Diseased	Intestine	25				D_Intestine_25
SJ16	Diseased	HP	25				D_HP_25
R45	Diseased	GG	25				D_GG_25
SJ23	Healthy	Intestine	26	594	27	50 miles south of Montauk	H_Intestine_26
SJ21	Healthy	HP	26				H_HP_26
R46	Healthy	GG	26				H_GG_26
SJ27	Healthy	Testis	27	604.3	26	50 miles south of Montauk	H_Testis_27
SJ28	Healthy	Intestine	27				H_Intestine_27
SJ26	Healthy	HP	27				H_HP_27
R47	Healthy	GG	27				H_GG_27
R52	Diseased	Testis	28	672	25	ELIS	D_Testis_28
R50	Diseased	Intestine	28				D_Intestine_28
R49	Diseased	HP	28				D_HP_28
R51	Diseased	GG	28				D_GG_28
R56	Diseased	Testis	29	741	27	ELIS	D_Testis_29
R54	Diseased	Intestine	29				D_Intestine_29
R53	Diseased	HP	29				D_HP_29
R55	Diseased	GG	29				D_GG_29
R60	Diseased	Testis	30	685	26.5	ELIS	D_Testis_30
R58	Diseased	Intestine	30				D_Intestine_30
R57	Diseased	HP	30				D_HP_30
R59	Diseased	GG	30				D_GG_30
R62	Diseased	Intestine	31	663	28.5	ELIS	D_Intestine_31
R61	Diseased	HP	31				D_HP_31
R63	Diseased	GG	31				D_GG_31
R68	Diseased	Testis	32	874.58	28.5	ELIS	D_Testis_32
R66	Diseased	Intestine	32				D_Intestine_32
R65	Diseased	HP	32				D_HP_32
R67	Diseased	GG	32				D_GG_32
R72	Diseased	Testis	33	761.2	25	ELIS	D_Testis_33
R70	Diseased	Intestine	33				D_Intestine_33
R69	Diseased	HP	33				D_HP_33
R71	Diseased	GG	33				D_GG_33
R74	Healthy	Intestine	35	549.2	26	ELIS	H_Intestine_35
R73	Healthy	HP	35				H_HP_35
R75	Healthy	GG	35				H_GG_35
R80	Healthy	Testis	41	716.1	27	ELIS	H_Testis_41
R78	Healthy	Intestine	41				H_Intestine_41
R77	Healthy	HP	41				H_HP_41
R79	Healthy	GG	41				H_GG_41
R84	Healthy	Testis	42	542.8	24	ELIS	H_Testis_42
R82	Healthy	Intestine	42				H_Intestine_42
R81	Healthy	HP	42				H_HP_42
R83	Healthy	GG	42				H_GG_42
R88	Healthy	Testis	43	665.8	24	ELIS	H_Testis_43
R86	Healthy	Intestine	43				H_Intestine_43
R85	Healthy	HP	43				H_HP_43
R87	Healthy	GG	43				H_GG_43
R92	Healthy	Testis	44	629.5	24	ELIS	H_Testis_44
R90	Healthy	Intestine	44				H_Intestine_44
R89	Healthy	HP	44				H_HP_44
R91	Healthy	GG	44				H_GG_44
R96	Healthy	Testis	45	623.6	26	ELIS	H_Testis_45
R94	Healthy	Intestine	45				H_Intestine_45
R93	Healthy	HP	45				H_HP_45
R95	Healthy	GG	45				H_GG_45

## Sheet: Primer
	Table 1. Primers used for qRT-PCR
	Gene Id	Primer	Sequence (5'->3')
	LOC121860919	chitinase-3-like protein 1_F	CATCTGCCCCAATGATTGCG
		chitinase-3-like protein 1_R	CATGGTTCACATCCTATGCTCC
	LOC121854211	acidic mammalian chitinase-like_F	GAATTTCATCACCTTGCTGGG
		acidic mammalian chitinase-like_R	CCTGGTCAATAGTGCTCTTC
	LOC121878393	probable chitinase 2_F	TGTAAAGCTCGTCCCTTCGACC
		probable chitinase 2_R	CCTGCTGGACAACTTTGAACAG
	LOC121868265	acetyl-coenzyme A transporter 1-like_F	GCGTGGGGGGAACTTACATG
		acetyl-coenzyme A transporter 1-like_R	GTCAGTTCCGAGACAAAGCG
	LOC121859928	GAPDH_F	GCTGATGCCCCCATGTTTG
		GAPDH_R	GCAGGACCTTTGCGACAGG
