# Supplementary material for: Epizootic shell disease induces systemic transcriptomic shifts in Homarus americanus, characterized by increased shell degradation and impaired energy metabolism across tissues
Source: Front Physiol. 2025 Aug 1;16:1642696. doi: 10.3389/fphys.2025.1642696 (PMC12355661; doi:10.3389/fphys.2025.1642696)
Supplement: Supplementary file 6 [file Table5.xlsx]

## Sheet: Sheet1
	Table S5. Gene Ontology (GO) enrichment analysis of differentially expressed genes (DEGs) in the hepatopancreas
	Pathway	Gene name	Description	Log2FoldChange
	iron ion binding (GO:00055060	LOC121854673	cytochrome P450 6k1-like	1.51443
		LOC121856899	cytochrome P450 6k1-like, transcript variant X2	1.33948
		LOC121859498	soma ferritin-like, transcript variant X3	2.32246
		LOC121863493	cytochrome P450 6k1-like	1.04909
		LOC121864546	cytochrome P450 6a8-like	1.88257
		LOC121870124	cytochrome P450 6k1-like, transcript variant X1	1.63301
		LOC121880226	cytochrome P450 6k1-like	2.74802
	monooxygenase activity (GO:0004497)	LOC121854673	cytochrome P450 6k1-like	1.51443
		LOC121856899	cytochrome P450 6k1-like, transcript variant X2	1.33948
		LOC121863493	cytochrome P450 6k1-like	1.04909
		LOC121864546	cytochrome P450 6a8-like	1.88257
		LOC121870124	cytochrome P450 6k1-like, transcript variant X1	1.63301
		LOC121880226	cytochrome P450 6k1-like	2.74802
	heme binding (GO:0020037)	LOC121854673	cytochrome P450 6k1-like	1.51443
		LOC121856899	cytochrome P450 6k1-like, transcript variant X2	1.33948
		LOC121863493	cytochrome P450 6k1-like	1.04909
		LOC121864546	cytochrome P450 6a8-like	1.88257
		LOC121870124	cytochrome P450 6k1-like, transcript variant X1	1.63301
		LOC121880226	cytochrome P450 6k1-like	2.74802
	chitin binding (GO:0008061)	LOC121864524	peritrophin-1-like	1.54129
		LOC121866199	uncharacterized LOC121866199	2.64744
		LOC121872662	peritrophin-48-like	1.04102
		LOC121878605	cell wall protein SED1-like	5.56587
		LOC121879412	uncharacterized LOC121879412	1.4359
		LOC121879415	uncharacterized LOC121879415	1.06289
		LOC121879461	uncharacterized LOC121879461	1.27463
	serine-type endopeptidase inhibitor activity (GO:0004867)	LOC121871856	leukocyte elastase inhibitor-like, transcript variant X2	2.01875
		LOC121875343	ovalbumin-related protein X-like	1.52007
		LOC121880081	spondin-1-like, transcript variant X1	1.13802
	sterol binding (GO:0032934)	LOC121867922	NPC intracellular cholesterol transporter 2-like	1.49503
		LOC121871127	NPC intracellular cholesterol transporter 2 homolog a-like	1.84589
	neuropeptide hormone activity (GO:0005184)	LOC121872468	crustacean hyperglycemic hormones, transcript variant X1	2.69623
		LOC121877678	orcokinin peptides type B-like, transcript variant X1	4.35376
	choline-phosphate cytidylyltransferase activity (GO:0004105)	LOC121853213	choline-phosphate cytidylyltransferase B-like, transcript variant X11	1.07402
	pyridoxal kinase activity (GO:0008478)	LOC121874185	pyridoxal kinase-like, transcript variant X2	1.26172
	sterol transport (GO:0015918)	LOC121867922	NPC intracellular cholesterol transporter 2-like	1.49503
		LOC121871127	NPC intracellular cholesterol transporter 2 homolog a-like	1.84589
	extracellular region (GO:0005576)	LOC121859911	serum amyloid A-5 protein-like, transcript variant X1	1.1842
		LOC121864524	peritrophin-1-like	1.54129
		LOC121866199	uncharacterized LOC121866199	2.64744
		LOC121871856	leukocyte elastase inhibitor-like, transcript variant X2	2.01875
		LOC121872468	crustacean hyperglycemic hormones, transcript variant X1	2.69623
		LOC121872662	peritrophin-48-like	1.04102
		LOC121875343	ovalbumin-related protein X-like	1.52007
		LOC121875743	protein PRY1-like, transcript variant X10	1.99454
		LOC121878605	cell wall protein SED1-like	5.56587
		LOC121879412	uncharacterized LOC121879412	1.4359
		LOC121879415	uncharacterized LOC121879415	1.06289
		LOC121879461	uncharacterized LOC121879461	1.27463
	oxidoreductase activity (GO:0016491)	LOC121877420	hemocyanin A chain-like	-1.67932
		LOC121877421	hemocyanin A chain-like	-1.66012
		LOC121877422	hemocyanin A chain-like	-2.03669
		LOC121879281	hemocyanin B chain-like	-1.73846
		LOC121879283	hemocyanin B chain-like	-1.83523
		LOC121879296	hemocyanin B chain-like	-3.99874
		LOC121879920	D-aspartate oxidase-like	-1.20151
		LOC121880042	hemocyanin C chain-like	-1.78437
		LOC121854354	aldehyde dehydrogenase, mitochondrial-like, transcript variant X2	-1.92013
		LOC121855268	cytochrome P450 3A2-like, transcript variant X2	-1.43655
		LOC121859292	homogentisate 1,2-dioxygenase-like	-1.78986
		LOC121862768	phytanoyl-CoA dioxygenase, peroxisomal-like	-1.33983
		LOC121862864	pseudohemocyanin-2	-3.71412
		LOC121862865	pseudohemocyanin-2-like	-4.21443
		LOC121863701	hemocyanin B chain-like	-2.00419
		LOC121864464	cytochrome P450 2L1-like	-1.24051
		LOC121864521	cytochrome P450 2L1-like	-2.34037
		LOC121865049	C-1-tetrahydrofolate synthase, cytoplasmic-like, transcript variant X2	-1.04059
		LOC121865395	gamma-butyrobetaine dioxygenase-like	-1.57269
		LOC121866274	sulfite oxidase-like	-1.40358
		LOC121866951	probable methylmalonate-semialdehyde dehydrogenase [acylating], mitochondrial	-1.20262
		LOC121867125	uncharacterized LOC121867125	-1.07224
		LOC121867467	sorbitol dehydrogenase-like	-2.17634
		LOC121867899	putative fatty acyl-CoA reductase CG5065	-1.13878
		LOC121869981	catalase-like	-2.49583
		LOC121872475	alkylglycerol monooxygenase-like	-1.13504
		LOC121875688	3 beta-hydroxysteroid dehydrogenase/Delta 5-->4-isomerase-like, transcript variant X2	-1.76419
		LOC121876874	cytochrome P450 2L1-like	-1.21355
		LOC121877242	uncharacterized LOC121877242	-1.10592
	transmembrane transport (GO:0055085)	LOC121853517	cationic amino acid transporter 3-like, transcript variant X3	-1.20774
		LOC121853811	UDP-xylose and UDP-N-acetylglucosamine transporter-like	-1.19948
		LOC121854689	sodium-coupled monocarboxylate transporter 1-like, transcript variant X2	-2.97659
		LOC121854696	sodium-coupled monocarboxylate transporter 1-like	-2.67964
		LOC121856786	monocarboxylate transporter 9-like	-2.88217
		LOC121856872	organic cation transporter-like protein	-1.93729
		LOC121856874	solute carrier family 22 member 5-like	-1.96462
		LOC121859295	solute carrier organic anion transporter family member 4A1-like, transcript variant X1	-3.42784
		LOC121859332	organic cation transporter protein-like	-1.41488
		LOC121859673	solute carrier family 23 member 1-like, transcript variant X2	-2.17717
		LOC121862382	facilitated trehalose transporter Tret1-like, transcript variant X2	-3.10859
		LOC121863108	high affinity copper uptake protein 1-like	-1.81278
		LOC121864156	sodium-coupled monocarboxylate transporter 2-like	-2.67683
		LOC121866063	high-affinity choline transporter 1-like	-1.78451
		LOC121866378	Y+L amino acid transporter 2-like	-2.03164
		LOC121868423	glucose-6-phosphate exchanger SLC37A2-like, transcript variant X2	-1.9541
		LOC121871414	monocarboxylate transporter 10-like, transcript variant X1	-1.27493
		LOC121877669	solute carrier family 22 member 20-like	-1.24146
		LOC121879226	sodium-coupled monocarboxylate transporter 1-like, transcript variant X2	-2.37998
		LOC121879328	sodium-coupled monocarboxylate transporter 1-like	-1.99402
		LOC121879592	sodium-dependent multivitamin transporter-like	-2.46434
		LOC121879713	facilitated trehalose transporter Tret1-like	-2.42747
		LOC121880019	organic cation transporter protein-like	-1.4677
	ATP-dependent protein folding chaperone (GO:0140662)	LOC121855754	heat shock 70 kDa protein 1-like	-6.468
		LOC121855757	heat shock 70 kDa protein-like	-6.58628
		LOC121855758	heat shock 70 kDa protein 1-like	-7.08264
		LOC121862092	heat shock cognate 70 kDa protein	-1.1153
		LOC121870242	heat shock 70 kDa protein cognate 4-like	-2.81564
		LOC121870243	heat shock 70 kDa protein cognate 4-like	-3.75657
	hydrolase activity, acting on carbon-nitrogen (but not peptide) bonds, in linear amidines (GO:0016813)	LOC121861014	allantoicase-like	-1.51549
		LOC121868772	guanidinobutyrase-like, transcript variant X3	-1.45123
