# Supplementary material for: Epizootic shell disease induces systemic transcriptomic shifts in Homarus americanus, characterized by increased shell degradation and impaired energy metabolism across tissues
Source: Front Physiol. 2025 Aug 1;16:1642696. doi: 10.3389/fphys.2025.1642696 (PMC12355661; doi:10.3389/fphys.2025.1642696)
Supplement: Supplementary file 7 [file Table7.xlsx]

## Sheet: Table 1
	Table S7. Kyoto Encyclopedia of Genes and Genomes (KEGG) pathway enrichment analysis of differentially expressed genes (DEGs) in the testis, intestine, hepatopancreas, and green gland
	Comparison	KEGG pathway ID	Description	Gene Ratio	p-value	# Upregulated Genes	# Downregulated Genes
	Testis_HTH vs Testis_ESD	hame04142	Lysosome	13/58	1.26084e-06	13
		hame04145	Phagosome	10/58	3.75303e-06	10
		hame00520	Amino sugar and nucleotide sugar metabolism	8/58	6.28885e-06	8
		hame04140	Autophagy - animal	9/58	0.000172717	9
	Intestine_HTH vs Intestine_ESD	hame00020	Citrate cycle (TCA cycle)	0.3	6.11287e-05		3
		hame00620	Pyruvate metabolism	0.3	8.95679e-05		3
		hame00010	Glycolysis / Gluconeogenesis	0.3	0.000253596		3
		hame04068	FoxO signaling pathway	0.3	0.000543172		3
		hame00270	Cysteine and methionine metabolism	0.2	0.00419947		2
		hame00260	Glycine, serine and threonine metabolism	0.2	0.00443283		2
		hame00310	Lysine degradation	0.2	0.0106629		2
	Hepatopancreas_HTH vs Hepatopancreas_ESD	hame00100	Steroid biosynthesis	0.117647	0.00186499	2
		hame00350	Tyrosine metabolism	0.126761	1.31485e-08		9
		hame00040	Pentose and glucuronate interconversions	0.0704225	0.000217455		5
	Green gland_HTH vs Green_gland_ESD	hame00860	Porphyrin metabolism	1	0.00921016	1
